# Supplementary material for: Functional Connectome Predicts Cognition and Links White Matter Hyperintensity Burden to Cognitive Impairment Across the Vascular Cognitive Impairment Continuum
Source: Brain Sci. 2026 Jun 30;16(7):695. doi: 10.3390/brainsci16070695 (PMC13406254; doi:10.3390/brainsci16070695)
Supplement: Supplementary file 1 [file brainsci-16-00695-s001.zip]

Archive with 1 entries (1 files):
- brainsci-4370002-supplementary.pdf
